# Supplementary material for: Projection of Expression Profiles to Transcription Factor Activity Space Provides Added Information
Source: Genes (Basel). 2022 Oct 8;13(10):1819. doi: 10.3390/genes13101819 (PMC9601664; doi:10.3390/genes13101819)
Supplement: Supplementary file 1 [file genes-13-01819-s001.zip]

Archive with 1 entries (1 files):
- genes-1818854-supplementary.pdf
